# Supplementary material for: Bio-Based and Robust Polydopamine Coated Nanocellulose/Amyloid Composite Aerogel for Fast and Wide-Spectrum Water Purification
Source: Polymers (Basel). 2021 Oct 7;13(19):3442. doi: 10.3390/polym13193442 (PMC8512863; doi:10.3390/polym13193442)
Supplement: Supplementary file 1 [file polymers-13-03442-s001.zip]

Archive with 1 entries (1 files):
- polymers-1400035-supplementary.pdf
